# Supplementary material for: Three-Dimensional Quantitative Tumor Response and Survival Analysis of Hepatocellular Carcinoma Patients Who Failed Initial Transarterial Chemoembolization: Repeat or Switch Treatment?
Source: Cancers (Basel). 2022 Jul 25;14(15):3615. doi: 10.3390/cancers14153615 (PMC9329887; doi:10.3390/cancers14153615)
Supplement: Supplementary file 1 [file cancers-14-03615-s001.zip]

Archive with 1 entries (1 files):
- cancers-1780499 - supplementary.pdf
